# Supplementary material for: Phenylboronic acid-modified hollow silica nanoparticles for dual-responsive delivery of doxorubicin for targeted tumor therapy
Source: Regen Biomater. 2017 Jan 11;4(2):111–24. doi: 10.1093/rb/rbw045 (PMC6371689; doi:10.1093/rb/rbw045)
Supplement: Supplementary Data [file rbw045_Supp.zip]

Archive with 2 entries (2 files):
- Supporting Information-Revision.docx
- Responses to editor and reviewers.docx
